# Supplementary material for: A high-resolution gridded grazing dataset of grassland ecosystem on the Qinghai–Tibet Plateau in 1982–2015
Source: Sci Data. 2023 Feb 2;10:68. doi: 10.1038/s41597-023-01970-1 (PMC9895079; doi:10.1038/s41597-023-01970-1)
Supplement: Supplementary file 1 — Supplementary Table S1. The comparison of average theoretical livestock carrying capacity (LCCT) among our result and others on the Qinghai–Tibet Plateau [file 41597_2023_1970_MOESM1_ESM.xlsx]

## Sheet: Sheet1
No.	Average LCCT	Period
1	0.56 SU/hm2 (our result)	2001-2019
2	0.49 SU/hm2 72	2003–2004
3	0.94 SU/hm2 73	2009–2017
4	0.40-0.50 SU/hm2 74	2000-2018
5	0.60 SU/hm2 75	2015
